# Supplementary material for: Unraveling the Microbial Symphony: Impact of Antibiotics and Probiotics on Infant Gut Ecology and Antibiotic Resistance in the First Six Months of Life
Source: Antibiotics (Basel). 2024 Jun 27;13(7):602. doi: 10.3390/antibiotics13070602 (PMC11274100; doi:10.3390/antibiotics13070602)
Supplement: Supplementary file 1 [file antibiotics-13-00602-s001.zip › antibiotics-2991493-Supplementary Tables.xlsx]

## Sheet: Table S1
	Table S1. ANCOM-BC analysis of different bacterial genera in infant fecal samples with and without IAP use stratified by delivery mode
	Genus	beta	se	W	p_val	q_val	diff_abn
	Vaginal delivery
	Lachnoclostridium	-0.579898	0.512104	-1.13238	<0.001	<0.001	TRUE
	Acinetobacter	-0.579121	0.620468	-0.933361	<0.001	<0.001	TRUE
	Prevotella	-0.561836	0.507073	-1.108	<0.001	<0.001	TRUE
	Phascolarctobacterium	-0.526307	0.402234	-1.30846	<0.001	<0.001	TRUE
	Gemella	-0.439204	0.653651	-0.671923	<0.001	<0.001	TRUE
	Mycobacterium	-0.413486	0.535382	-0.77232	<0.001	<0.001	TRUE
	Oscillospira	-0.389131	0.416949	-0.933283	<0.001	<0.001	TRUE
	Candidatus_Arthromitus	-0.369382	0.507432	-0.727945	<0.001	<0.001	TRUE
	Lachnotalea	-0.367454	0.545506	-0.673603	<0.001	<0.001	TRUE
	Intestinimonas	-0.366377	0.460659	-0.795333	<0.001	<0.001	TRUE
	Desulfovibrio	-0.258426	0.529011	-0.488507	<0.001	<0.001	TRUE
	Ignatzschineria	-0.255067	0.442882	-0.575926	<0.001	<0.001	TRUE
	Alloprevotella	-0.237245	0.435005	-0.545384	<0.001	<0.001	TRUE
	Neisseria	-0.236417	0.396591	-0.596123	<0.001	<0.001	TRUE
	Flavonifractor	-0.194012	0.632231	-0.306868	<0.001	<0.001	TRUE
	Hungatella	-0.126822	0.460049	-0.275672	<0.001	<0.001	TRUE
	Coprococcus	-0.120594	0.550434	-0.219089	<0.001	<0.001	TRUE
	Atopobium	-0.11735	0.567654	-0.206728	<0.001	<0.001	TRUE
	Kineothrix	-0.0339055	0.555002	-0.0610907	<0.001	<0.001	TRUE
	Brevibacterium	0.000633298	0.523573	0.00120957	<0.001	<0.001	TRUE
	Allobaculum	0.00209525	0.376063	0.00557154	<0.001	<0.001	TRUE
	Weissella	0.0622405	0.41993	0.148216	<0.001	<0.001	TRUE
	Bradyrhizobium	0.151188	0.510118	0.296379	<0.001	<0.001	TRUE
	Faecalitalea	0.163725	0.478694	0.342025	<0.001	<0.001	TRUE
	Sarcina	0.19693	0.487692	0.4038	<0.001	<0.001	TRUE
	uncultured_bacterium_f_Enterobacteriaceae	0.23482	0.619749	0.378896	<0.001	<0.001	TRUE
	Anaerostipes	0.272651	0.608938	0.447748	<0.001	<0.001	TRUE
	Eggerthella	0.408827	0.686232	0.595757	<0.001	<0.001	TRUE
	Lachnospira	0.414222	0.529356	0.782502	<0.001	<0.001	TRUE
	Agathobaculum	0.524866	0.576255	0.910823	<0.001	<0.001	TRUE
	Lactococcus	0.77477	0.825466	0.938585	<0.001	<0.001	TRUE
	Cesarean section
	Bacteroides	-2.84359	0.71591	-3.972	<0.001	0.005	TRUE
	Parabacteroides	-1.61757	0.620812	-2.60557	<0.001	<0.001	TRUE
	Alistipes	-1.59605	0.586321	-2.72214	<0.001	<0.001	TRUE
	Eubacterium	-1.36985	0.696262	-1.96743	<0.001	<0.001	TRUE
	Flavonifractor	-0.842372	0.673206	-1.25128	<0.001	<0.001	TRUE
	uncultured_bacterium_f_Enterobacteriaceae	-0.608511	0.746011	-0.815686	<0.001	<0.001	TRUE
	Erysipelatoclostridium	-0.415053	0.518658	-0.800243	<0.001	<0.001	TRUE
	Phascolarctobacterium	-0.334513	0.530848	-0.630148	<0.001	<0.001	TRUE
	Ochrobactrum	-0.321745	0.867895	-0.370719	<0.001	<0.001	TRUE
	Gemella	0.0600653	0.596132	0.100758	<0.001	<0.001	TRUE
	Weissella	0.121765	0.510223	0.238651	<0.001	<0.001	TRUE
	Lachnotalea	0.156856	0.571288	0.274566	<0.001	<0.001	TRUE
	Lachnospira	0.167171	0.583371	0.286561	<0.001	<0.001	TRUE
	Mesorhizobium	0.213557	0.498999	0.427971	<0.001	<0.001	TRUE
	Brevibacterium	0.318283	0.483185	0.658718	<0.001	<0.001	TRUE
	Acinetobacter	0.377938	0.589062	0.641593	<0.001	<0.001	TRUE
	Intestinibacter	0.483527	0.567456	0.852095	<0.001	<0.001	TRUE
	Terrisporobacter	0.552622	0.788981	0.700425	<0.001	<0.001	TRUE
	Tyzzerella	0.703818	0.885013	0.795264	<0.001	<0.001	TRUE
	Eggerthella	0.730273	0.5038	1.44953	<0.001	<0.001	TRUE
	Lachnoclostridium	0.747186	0.779725	0.958269	<0.001	<0.001	TRUE
	Anaerostipes	0.749053	0.624634	1.19919	<0.001	<0.001	TRUE
	Bradyrhizobium	0.795356	0.697688	1.13999	<0.001	<0.001	TRUE
	Agathobaculum	0.828737	0.670407	1.23617	<0.001	<0.001	TRUE
	Faecalitalea	1.05274	0.494767	2.12776	<0.001	<0.001	TRUE
	Rothia	1.23464	1.24602	0.990864	<0.001	<0.001	TRUE

## Sheet: Table S2
	Table S2. PERMANOVA analysis of beta diversity in infant fecal samples with antibiotics/ probiotics in the first three days, at two months, and at six months
	Variable	R2	F	P value
	first 3d
	IAP	0.00685	0.4773	0.9847
	batch	0.02344	0.8164	0.7418
	feed	0.02194	0.764	0.8295
	pre_BMI	0.02631	1.8325	0.035
	2m
	group	0.0394	0.6791	0.9761
	batch	0.02911	0.7527	0.8599
	feed	0.03496	0.9039	0.6303
	IAP	0.01946	1.006	0.4461
	pattern	0.01273	0.658	0.8718
	6m
	group	0.04516	1.1387	0.2866
	batch	0.05791	1.4602	0.0828
	pattern	0.00995	0.5018	0.9264
	pre_bmi	0.04105	2.0699	0.0276

## Sheet: Table S3
	Table S3. Absolute abundance of 6 antibiotic resistance genes in infant fecal samples in the first three days, at two months, and at six months (log copies/ul)
	Gene		aac(6')-Ib					qnrS					blaTEM					ermB					mecA					tetM
			Positive(n/N)	Absolute Abundance(`x±S)	Z/χ2 value	P value		Positive(n/N)	Absolute Abundance(`x±S)	Z/χ2 value	P value		Positive(n/N)	Absolute Abundance(`x±S)	Z/χ2 value	P value		Positive(n/N)	Absolute Abundance(`x±S)	Z/χ2 value	P value		Positive(n/N)	Absolute Abundance(`x±S)	Z/χ2 value	P value		Positive(n/N)	Absolute Abundance(`x±S)	Z/χ2 value	P value
	first 3d (n=77)
	General	IAP	18/18	7.0±2.0	0.915	0.36		16/18	2.9±2.8	-0.354	0.723		17/18	9.3±2.4	0.953	0.341		16/18	6.4±2.9	-0.213	0.831		16/18	3.6±2.7	-0.838	0.402		17/18	5.7±3.9	-0.251	0.802
		CON	59/59	7.4±2.1				46/59	2.4±2.4				56/59	10.1±2.7				57/59	6.3±3.5				50/59	3.5±3.9				52/59	5.3±3.7
	VD	IAP	9/9	7.5±2.4	0.267	0.79		7/9	4.5±3.1	-1.941	0.052		9/9	10.8±2.3	-0.738	0.461		7/9	7.9±3.0	-1.122	0.262		8/9	3.4±2.1	-0.267	0.789		8/9	6.8±3.6	-1.134	0.257
		CON	45/45	7.4±1.8				35/45	2.4±2.6				43/45	10.3±2.9				44/45	6.3±3.4				37/45	3.7±4.2				40/45	5.1±3.3
	CS	IAP	9/9	6.5±1.4	0.693	0.488		9/9	1.6±1.8	1.481	0.139		8/9	7.6±1.0	1.955	0.051		9/9	5.2±2.4	0.301	0.764		8/9	3.9±3.3	-1.448	0.148		9/9	4.7±3.9	0.284	0.776
		CON	14/14	7.4±3.1				11/14	2.6±1.7				13/14	9.2±2.0				13/14	6.1±4.0				13/14	2.7±2.8				12/14	5.8±4.8
	2m (n=55)
	General	ABX	4/4	11.7±2.2	2.751	0.432		4/4	7.9±10.8	0.753	0.861		3/4	8.6±5.0	3.554	0.314		4/4	11.9±1.7	5.541	0.136		4/4	4.1±2.5	6.422	0.093		4/4	11.1±1.2	2.288	0.515
		PRO	9/9	10.1±2.0				8/9	6.0±3.4				9/9	9.2±2.7				9/9	9.7±2.6				9/9	3.2±2.1				9/9	9.3±2.8
		ABX+PRO	2/2	11.2±2.8				2/2	5.2±1.0				1/2	6.5				2/2	9.9±1.6				1/2	1.3				2/2	9.8±1.7
		CON	40/40	10.7±2.5				38/40	5.4±3.4				38/40	10.4±2.7				40/40	11.0±2.4				40/40	4.9±2.4				40/40	9.3±2.9
	VD	ABX	3/3	11.3±2.5	1.324	0.723		3/3	2.6±1.6	4.621	0.202		2/3	10.0±6.1	1.363	0.714		3/3	12.2±2.0	4.802	0.187		3/3	4.8±2.6	4.102	0.251		3/3	11.6±0.9	4.601	0.204
		PRO	6/6	10.1±2.1				5/6	5.4±3.5				6/6	10.2±2.7				6/6	9.4±3.2				6/6	3.3±2.5				6/6	8.7±3.0
		ABX+PRO	2/2	11.2±2.8				2/2	5.2±1.0				1/2	6.5				2/2	9.9±1.6				1/2	1.3				2/2	9.8±1.7
		CON	31/31	10.8±2.6				29/31	5.9±3.2				30/31	10.4±2.7				31/31	11.1±2.4				31/31	4.8±2.3				31/31	9.6±2.2
	CS	ABX	1/1	12.9	1.875	0.392		1/1	24.0	4.22	0.121		1/1	5.7	4.795	0.091		1/1	10.9	0.264	0.877		1/1	2.0	2.198	0.333		1/1	9.7	0.484	0.785
		PRO	3/3	10.0±2.1				3/3	7.0±3.7				3/3	7.2±1.8				3/3	10.3±1.1				3/3	3.1±1.6				3/3	10.6±2.1
		ABX+PRO	0	-				0	-				0	-				0	-				0	-				0
		CON	9/9	10.5±2.4				9/9	4.0±3.5				8/9	10.6±2.8				9/9	10.6±2.5				9/9	5.2±3.0				9/9	8.1±4.6
	6m (n=57)
	General	ABX	5/5	9.5±3.2	1.345	0.51		5/5	6.4±4.6	0.351	0.839		5/5	10.8±2.7	0.258	0.879		5/5	11.9±0.2	1.265	0.531		5/5	3.4±1.5	0.126	0.939		5/5	11.7±1.5	4.35	0.114
		PRO	9/9	10.6±2.2				9/9	5.6±4.3				9/9	10.5±2.8				9/9	10.7±2.3				8/9	3.3±2.3				9/9	9.4±3.9
		ABX+PRO	0	-				0	-				0	-				0	-				0	-				0	-
		CON	43/43	10.6±2.2				43/43	5.8±3.1				39/43	10.4±2.3				43/43	11.5±2.0				39/43	3.9±4.1				43/43	9.6±2.9
	VD	ABX	4/4	8.1±1.0	5.74	0.057		4/4	5.9±5.1	0.586	0.746		4/4	10.4±3.0	0.968	0.616		4/4	11.9±0.3	1.394	0.498		4/4	2.9±1.1	0.068	0.967		4/4	12.0±1.5	5.665	0.059
		PRO	5/5	10.7±2.6				5/5	4.3±2.4				5/5	9.0±2.3				5/5	10.7±2.2				4/5	2.9±2.3				5/5	10.4±2.1
		ABX+PRO	0	-				0	-				0	-				0	-				0	-				0	-
		CON	32/32	11.0±2.2				32/32	5.3±3.1				28/32	10.3±2.3				32/32	11.9±2.0				29/32	4.0±4.6				32/32	10.0±2.4
	CS	ABX	1/1	15.1	3.61	0.165		1/1	8.4	0.111	0.946		1/1	12.3	2.06	0.357		1/1	11.8	1.459	0.482		1/1	5.4	0.495	0.781		1/1	10.6	0.208	0.901
		PRO	4/4	10.6±2.1				4/4	7.2±6.0				4/4	12.3±2.1				4/4	10.6±2.7				4/4	3.7±2.5				4/4	8.3±5.5
		ABX+PRO	0	-	-	-		0	-	-	-		0	-	-	-		0	-				0	-	-	-		0	-	-	-
		CON	11/11	9.4±1.9				11/11	7.1±2.8				11/11	11.7±2.4				11/11	10.1±1.4				10/11	3.9±2.8				11/11	8.5±3.8

## Sheet: Table S4
	Table S4. Spearman correlation result of ARGs and microbial communities in the first three days
	microbiota	variable	r	P value	label
	g_Bacteroides	LogQMaac6Ib	-0.0509043	0.660181
	g_Bacteroides	LogQMblaTEM	0.0362251	0.760926
	g_Bacteroides	LogQMermB	-0.153678	0.194257
	g_Bacteroides	LogQMmecA	-0.197265	0.112374
	g_Bacteroides	LogQMqnrS	0.0543151	0.675009
	g_Bacteroides	LogQMtetM	-0.239837	0.0471541	*
	g_Bifidobacterium	LogQMaac6Ib	-0.0181267	0.875661
	g_Bifidobacterium	LogQMblaTEM	-0.0902296	0.447753
	g_Bifidobacterium	LogQMermB	-0.0342931	0.773325
	g_Bifidobacterium	LogQMmecA	-0.109009	0.383607
	g_Bifidobacterium	LogQMqnrS	-0.0808592	0.532133
	g_Bifidobacterium	LogQMtetM	0.0963107	0.431145
	g_Blautia	LogQMaac6Ib	-0.11758	0.308479
	g_Blautia	LogQMblaTEM	-0.238762	0.0419215	*
	g_Blautia	LogQMermB	-0.29059	0.0126304	*
	g_Blautia	LogQMmecA	-0.225518	0.0686614
	g_Blautia	LogQMqnrS	0.0762743	0.555713
	g_Blautia	LogQMtetM	-0.22149	0.0673975
	g_Enterococcus	LogQMaac6Ib	-0.0506259	0.661926
	g_Enterococcus	LogQMblaTEM	0.0256497	0.829452
	g_Enterococcus	LogQMermB	0.298352	0.0103533	*
	g_Enterococcus	LogQMmecA	-0.00455234	0.971062
	g_Enterococcus	LogQMqnrS	0.314334	0.0128423	*
	g_Enterococcus	LogQMtetM	0.531701	2.58658e-06	***
	g_Escherichia	LogQMaac6Ib	0.228456	0.0456718	*
	g_Escherichia	LogQMblaTEM	0.537702	9.31842e-07	***
	g_Escherichia	LogQMermB	-0.0506294	0.670556
	g_Escherichia	LogQMmecA	-0.0483248	0.700003
	g_Escherichia	LogQMqnrS	-0.122309	0.343627
	g_Escherichia	LogQMtetM	-0.161893	0.183848
	g_Klebsiella	LogQMaac6Ib	0.180884	0.115416
	g_Klebsiella	LogQMblaTEM	-0.169308	0.152154
	g_Klebsiella	LogQMermB	-0.0278908	0.814805
	g_Klebsiella	LogQMmecA	0.0783138	0.531952
	g_Klebsiella	LogQMqnrS	0.291432	0.0215519	*
	g_Klebsiella	LogQMtetM	0.0110446	0.928232
	g_Roseburia	LogQMaac6Ib	-0.0890291	0.441312
	g_Roseburia	LogQMblaTEM	-0.19655	0.0955862
	g_Roseburia	LogQMermB	-0.311914	0.00722322	**
	g_Roseburia	LogQMmecA	-0.179391	0.149513
	g_Roseburia	LogQMqnrS	0.118218	0.360127
	g_Roseburia	LogQMtetM	-0.343966	0.00380536	**
	g_Staphylococcus	LogQMaac6Ib	-0.299501	0.00814094	**
	g_Staphylococcus	LogQMblaTEM	-0.179189	0.129299
	g_Staphylococcus	LogQMermB	-0.26	0.0263204	*
	g_Staphylococcus	LogQMmecA	0.140833	0.259359
	g_Staphylococcus	LogQMqnrS	-0.0466332	0.718912
	g_Staphylococcus	LogQMtetM	-0.312034	0.00905105	**
	g_Streptococcus	LogQMaac6Ib	-0.0932758	0.419744
	g_Streptococcus	LogQMblaTEM	0.0582042	0.624751
	g_Streptococcus	LogQMermB	0.237445	0.0430999	*
	g_Streptococcus	LogQMmecA	0.0546707	0.662846
	g_Streptococcus	LogQMqnrS	0.123746	0.337945
	g_Streptococcus	LogQMtetM	0.137451	0.260059
	p_Actinobacteria	LogQMaac6Ib	-0.148641	0.196994
	p_Actinobacteria	LogQMblaTEM	-0.171603	0.146595
	p_Actinobacteria	LogQMermB	-0.11505	0.332423
	p_Actinobacteria	LogQMmecA	-0.284751	0.0204859	*
	p_Actinobacteria	LogQMqnrS	-0.0375966	0.771729
	p_Actinobacteria	LogQMtetM	0.00825722	0.946313
	p_Bacteroidetes	LogQMaac6Ib	-0.0803315	0.487368
	p_Bacteroidetes	LogQMblaTEM	0.0328503	0.782623
	p_Bacteroidetes	LogQMermB	-0.170428	0.149422
	p_Bacteroidetes	LogQMmecA	-0.192273	0.121945
	p_Bacteroidetes	LogQMqnrS	0.0338236	0.794106
	p_Bacteroidetes	LogQMtetM	-0.249523	0.0386724	*
	p_Firmicutes	LogQMaac6Ib	-0.454651	3.26999e-05	***
	p_Firmicutes	LogQMblaTEM	-0.212545	0.0710234
	p_Firmicutes	LogQMermB	0.157071	0.184472
	p_Firmicutes	LogQMmecA	-0.0770901	0.538401
	p_Firmicutes	LogQMqnrS	0.0120621	0.925865
	p_Firmicutes	LogQMtetM	0.196931	0.104831
	p_Proteobacteria	LogQMaac6Ib	0.509385	2.23273e-06	***
	p_Proteobacteria	LogQMblaTEM	0.253702	0.0303272	*
	p_Proteobacteria	LogQMermB	-0.113723	0.338066
	p_Proteobacteria	LogQMmecA	0.126438	0.311717
	p_Proteobacteria	LogQMqnrS	-0.00299665	0.981558
	p_Proteobacteria	LogQMtetM	-0.187833	0.122213
	p_Verrucomicrobia	LogQMaac6Ib	-0.179555	0.11816
	p_Verrucomicrobia	LogQMblaTEM	-0.168427	0.154329
	p_Verrucomicrobia	LogQMermB	-0.242778	0.0384927	*
	p_Verrucomicrobia	LogQMmecA	-0.266953	0.0302509	*
	p_Verrucomicrobia	LogQMqnrS	-0.0978837	0.449126
	p_Verrucomicrobia	LogQMtetM	-0.206929	0.0880078

## Sheet: Table S5
	Table S5. Spearman correlation result of ARGs and microbial communities at two months of age
	microbiota	variable	r	P value	label
	g_Bifidobacterium	LogQMaac6Ib	0.0979076	0.477
	g_Bifidobacterium	LogQMblaTEM	-0.229683	0.10494
	g_Bifidobacterium	LogQMermB	-0.235498	0.0834841
	g_Bifidobacterium	LogQMmecA	-0.242386	0.077408
	g_Bifidobacterium	LogQMqnrS	-0.30385	0.0285317	*
	g_Bifidobacterium	LogQMtetM	-0.041847	0.761623
	g_Clostridium	LogQMaac6Ib	-0.24889	0.0668952
	g_Clostridium	LogQMblaTEM	-0.145353	0.308817
	g_Clostridium	LogQMermB	-0.00487101	0.971845
	g_Clostridium	LogQMmecA	-0.0913839	0.511055
	g_Clostridium	LogQMqnrS	-0.0447035	0.753003
	g_Clostridium	LogQMtetM	-0.087606	0.524773
	g_Enterococcus	LogQMaac6Ib	0.0867981	0.528618
	g_Enterococcus	LogQMblaTEM	-0.0288242	0.840867
	g_Enterococcus	LogQMermB	0.0737387	0.59263
	g_Enterococcus	LogQMmecA	-0.0736816	0.59646
	g_Enterococcus	LogQMqnrS	0.133188	0.346557
	g_Enterococcus	LogQMtetM	0.314833	0.0192265	*
	g_Erysipelatoclostridium	LogQMaac6Ib	0.125916	0.359653
	g_Erysipelatoclostridium	LogQMblaTEM	0.0856627	0.550048
	g_Erysipelatoclostridium	LogQMermB	0.0671916	0.625966
	g_Erysipelatoclostridium	LogQMmecA	-0.178225	0.197264
	g_Erysipelatoclostridium	LogQMqnrS	-0.0763505	0.590595
	g_Erysipelatoclostridium	LogQMtetM	-0.00618727	0.964241
	g_Escherichia	LogQMaac6Ib	0.0651515	0.636512
	g_Escherichia	LogQMblaTEM	0.387059	0.00501755	**
	g_Escherichia	LogQMermB	0.192424	0.159288
	g_Escherichia	LogQMmecA	0.272194	0.0464616	*
	g_Escherichia	LogQMqnrS	0.251089	0.0725747
	g_Escherichia	LogQMtetM	-0.00411255	0.976227
	g_Klebsiella	LogQMaac6Ib	0.0120873	0.930206
	g_Klebsiella	LogQMblaTEM	0.0263408	0.854422
	g_Klebsiella	LogQMermB	-0.199964	0.143265
	g_Klebsiella	LogQMmecA	0.0080061	0.954181
	g_Klebsiella	LogQMqnrS	-0.0119124	0.933203
	g_Klebsiella	LogQMtetM	-0.114956	0.403307
	g_Lactobacillus	LogQMaac6Ib	-0.139896	0.308352
	g_Lactobacillus	LogQMblaTEM	-0.0719464	0.615869
	g_Lactobacillus	LogQMermB	-0.136646	0.319837
	g_Lactobacillus	LogQMmecA	-0.14954	0.280471
	g_Lactobacillus	LogQMqnrS	-0.152919	0.279123
	g_Lactobacillus	LogQMtetM	-0.0267948	0.84603
	g_Ruminococcus	LogQMaac6Ib	0.147699	0.281874
	g_Ruminococcus	LogQMblaTEM	-0.121602	0.3953
	g_Ruminococcus	LogQMermB	0.106583	0.438638
	g_Ruminococcus	LogQMmecA	-0.309816	0.0226187	*
	g_Ruminococcus	LogQMqnrS	-0.129498	0.360199
	g_Ruminococcus	LogQMtetM	-0.00541947	0.968676
	g_Streptococcus	LogQMaac6Ib	-0.0728716	0.596999
	g_Streptococcus	LogQMblaTEM	0.433665	0.00147738	**
	g_Streptococcus	LogQMermB	-0.0935065	0.497122
	g_Streptococcus	LogQMmecA	0.225615	0.100931
	g_Streptococcus	LogQMqnrS	0.168189	0.233316
	g_Streptococcus	LogQMtetM	-0.0805195	0.558963
	p_Actinobacteria	LogQMaac6Ib	0.0948773	0.490808
	p_Actinobacteria	LogQMblaTEM	-0.282534	0.0445575	*
	p_Actinobacteria	LogQMermB	-0.221573	0.104
	p_Actinobacteria	LogQMmecA	-0.3498	0.00951912	**
	p_Actinobacteria	LogQMqnrS	-0.301375	0.0299183	*
	p_Actinobacteria	LogQMtetM	-0.0492785	0.720881
	p_Bacteroidetes	LogQMaac6Ib	0.177113	0.195807
	p_Bacteroidetes	LogQMblaTEM	0.235645	0.095982
	p_Bacteroidetes	LogQMermB	0.214093	0.116521
	p_Bacteroidetes	LogQMmecA	0.060758	0.662521
	p_Bacteroidetes	LogQMqnrS	0.0543139	0.702147
	p_Bacteroidetes	LogQMtetM	0.26947	0.0466445	*
	p_Firmicutes	LogQMaac6Ib	-0.152453	0.266498
	p_Firmicutes	LogQMblaTEM	0.137014	0.337686
	p_Firmicutes	LogQMermB	0.289322	0.0321584	*
	p_Firmicutes	LogQMmecA	0.275395	0.043848	*
	p_Firmicutes	LogQMqnrS	0.137283	0.331795
	p_Firmicutes	LogQMtetM	0.0999278	0.467911
	p_Proteobacteria	LogQMaac6Ib	-0.0930736	0.499125
	p_Proteobacteria	LogQMblaTEM	0.45086	0.000899339	***
	p_Proteobacteria	LogQMermB	0.0861472	0.531725
	p_Proteobacteria	LogQMmecA	0.40141	0.00262658	**
	p_Proteobacteria	LogQMqnrS	0.27192	0.0511647

## Sheet: Table S6
	Table S6. Spearman correlation result of ARGs and microbial communities at six months of age
	microbiota	variable	r	P value	label
	g_Bacteroides	LogQMaac6Ib	0.00214091	0.98739
	g_Bacteroides	LogQMblaTEM	0.0125837	0.92874
	g_Bacteroides	LogQMermB	0.0897237	0.506862
	g_Bacteroides	LogQMmecA	0.13249	0.349113
	g_Bacteroides	LogQMqnrS	0.0127157	0.925206
	g_Bacteroides	LogQMtetM	-0.111068	0.410783
	g_Bifidobacterium	LogQMaac6Ib	-0.0257973	0.848932
	g_Bifidobacterium	LogQMblaTEM	-0.232301	0.0941627
	g_Bifidobacterium	LogQMermB	-0.268214	0.0436712	*
	g_Bifidobacterium	LogQMmecA	0.15359	0.276994
	g_Bifidobacterium	LogQMqnrS	-0.0128338	0.924513
	g_Bifidobacterium	LogQMtetM	-0.202619	0.130642
	g_Blautia	LogQMaac6Ib	0.170802	0.203973
	g_Blautia	LogQMblaTEM	0.0358615	0.798776
	g_Blautia	LogQMermB	0.406287	0.00171322	**
	g_Blautia	LogQMmecA	-0.0505865	0.721732
	g_Blautia	LogQMqnrS	-0.0968309	0.473653
	g_Blautia	LogQMtetM	0.0275361	0.83888
	g_Clostridium	LogQMaac6Ib	0.123544	0.359885
	g_Clostridium	LogQMblaTEM	-0.0536215	0.702954
	g_Clostridium	LogQMermB	-0.0184408	0.891701
	g_Clostridium	LogQMmecA	-0.140958	0.318892
	g_Clostridium	LogQMqnrS	0.173745	0.196169
	g_Clostridium	LogQMtetM	-0.0461182	0.733365
	g_Collinsella	LogQMaac6Ib	-0.147723	0.272814
	g_Collinsella	LogQMblaTEM	-0.191919	0.168601
	g_Collinsella	LogQMermB	0.067536	0.617667
	g_Collinsella	LogQMmecA	-0.120267	0.395735
	g_Collinsella	LogQMqnrS	-0.0921241	0.495515
	g_Collinsella	LogQMtetM	-0.165823	0.217666
	g_Eggerthella	LogQMaac6Ib	0.225292	0.0919938
	g_Eggerthella	LogQMblaTEM	-0.0990142	0.480573
	g_Eggerthella	LogQMermB	0.120429	0.372218
	g_Eggerthella	LogQMmecA	-0.170712	0.226277
	g_Eggerthella	LogQMqnrS	0.0184575	0.891604
	g_Eggerthella	LogQMtetM	0.111622	0.408436
	g_Enterococcus	LogQMaac6Ib	0.0398004	0.7688
	g_Enterococcus	LogQMblaTEM	-0.0358842	0.798651
	g_Enterococcus	LogQMermB	0.096908	0.4733
	g_Enterococcus	LogQMmecA	0.0379952	0.789143
	g_Enterococcus	LogQMqnrS	0.0507552	0.707701
	g_Enterococcus	LogQMtetM	0.368899	0.00474641	**
	g_Erysipelatoclostridium	LogQMaac6Ib	0.0477209	0.72446
	g_Erysipelatoclostridium	LogQMblaTEM	-0.0799387	0.569358
	g_Erysipelatoclostridium	LogQMermB	0.188096	0.161163
	g_Erysipelatoclostridium	LogQMmecA	-0.304151	0.028367	*
	g_Erysipelatoclostridium	LogQMqnrS	0.20852	0.119571
	g_Erysipelatoclostridium	LogQMtetM	-0.0166634	0.902085
	g_Escherichia	LogQMaac6Ib	0.00764843	0.954971
	g_Escherichia	LogQMblaTEM	0.318739	0.0200103	*
	g_Escherichia	LogQMermB	-0.163469	0.224361
	g_Escherichia	LogQMmecA	0.0330402	0.816128
	g_Escherichia	LogQMqnrS	0.189266	0.158524
	g_Escherichia	LogQMtetM	-0.151672	0.260055
	g_Klebsiella	LogQMaac6Ib	0.141153	0.294949
	g_Klebsiella	LogQMblaTEM	0.132949	0.342608
	g_Klebsiella	LogQMermB	-0.092978	0.49151
	g_Klebsiella	LogQMmecA	-0.0514178	0.717348
	g_Klebsiella	LogQMqnrS	0.0291772	0.829418
	g_Klebsiella	LogQMtetM	-0.214874	0.108465
	g_Lactobacillus	LogQMaac6Ib	0.0142945	0.915951
	g_Lactobacillus	LogQMblaTEM	0.0991049	0.480169
	g_Lactobacillus	LogQMermB	-0.0812615	0.547897
	g_Lactobacillus	LogQMmecA	0.334999	0.0151998	*
	g_Lactobacillus	LogQMqnrS	-0.0327704	0.808784
	g_Lactobacillus	LogQMtetM	0.0227545	0.866576
	g_Ruminococcus	LogQMaac6Ib	0.0881571	0.514338
	g_Ruminococcus	LogQMblaTEM	-0.0982179	0.484126
	g_Ruminococcus	LogQMermB	0.079147	0.558395
	g_Ruminococcus	LogQMmecA	-0.359973	0.00876177	**
	g_Ruminococcus	LogQMqnrS	0.111169	0.410356
	g_Ruminococcus	LogQMtetM	-0.119401	0.376341
	g_Streptococcus	LogQMaac6Ib	-0.0801141	0.553582
	g_Streptococcus	LogQMblaTEM	0.00258023	0.98537
	g_Streptococcus	LogQMermB	-0.006028	0.964504
	g_Streptococcus	LogQMmecA	0.0375651	0.791476
	g_Streptococcus	LogQMqnrS	-0.0525668	0.69776
	g_Streptococcus	LogQMtetM	-0.081929	0.544604
	g_Veillonella	LogQMaac6Ib	-0.0131005	0.922949
	g_Veillonella	LogQMblaTEM	-0.0817381	0.560669
	g_Veillonella	LogQMermB	-0.0779545	0.564356
	g_Veillonella	LogQMmecA	0.142897	0.312211
	g_Veillonella	LogQMqnrS	-0.0531803	0.694404
	g_Veillonella	LogQMtetM	0.0707881	0.600796
	p_Actinobacteria	LogQMaac6Ib	-0.0224916	0.868105
	p_Actinobacteria	LogQMblaTEM	-0.218997	0.115142
	p_Actinobacteria	LogQMermB	-0.189072	0.15896
	p_Actinobacteria	LogQMmecA	0.13532	0.338823
	p_Actinobacteria	LogQMqnrS	-0.0276121	0.838442
	p_Actinobacteria	LogQMtetM	-0.174812	0.193394
	p_Bacteroidetes	LogQMaac6Ib	-0.00817439	0.951878
	p_Bacteroidetes	LogQMblaTEM	0.0119384	0.932386
	p_Bacteroidetes	LogQMermB	0.0797976	0.555155
	p_Bacteroidetes	LogQMmecA	0.115309	0.415638
	p_Bacteroidetes	LogQMqnrS	0.0221228	0.870249
	p_Bacteroidetes	LogQMtetM	-0.0977034	0.469658
	p_Firmicutes	LogQMaac6Ib	0.141626	0.293319
	p_Firmicutes	LogQMblaTEM	-0.08418	0.548979
	p_Firmicutes	LogQMermB	0.45761	0.000344997	***
	p_Firmicutes	LogQMmecA	-0.11594	0.413075
	p_Firmicutes	LogQMqnrS	-0.0981333	0.467697
	p_Firmicutes	LogQMtetM	0.479129	0.000162893	***
	p_Proteobacteria	LogQMaac6Ib	0.0105004	0.938208
	p_Proteobacteria	LogQMblaTEM	0.414611	0.00202422	**
	p_Proteobacteria	LogQMermB	-0.115634	0.391691
	p_Proteobacteria	LogQMmecA	0.121574	0.390581
	p_Proteobacteria	LogQMqnrS	0.25363	0.0569497
	p_Proteobacteria	LogQMtetM	-0.0910682	0.50049
	p_Verrucomicrobia	LogQMaac6Ib	0.155766	0.247258
	p_Verrucomicrobia	LogQMblaTEM	0.0627689	0.65523
	p_Verrucomicrobia	LogQMermB	0.0317459	0.814655
	p_Verrucomicrobia	LogQMmecA	0.0299366	0.833141
	p_Verrucomicrobia	LogQMqnrS	0.182075	0.175245
	p_Verrucomicrobia	LogQMtetM	-0.0269921	0.842022
